# Supplementary material for: Thrombophilia and Folate Cycle Gene Polymorphisms in the Development of Ischemic Stroke After COVID-19
Source: Int J Mol Sci. 2026 Mar 13;27(6):2650. doi: 10.3390/ijms27062650 (PMC13026903; doi:10.3390/ijms27062650)
Supplement: Supplementary file 1 [file ijms-27-02650-s001.zip]

Archive with 1 entries (1 files):
- ijms-4129051-supplementary.pdf
